# Supplementary material for: Drug-induced liver injury following the use of tocilizumab or sarilumab in patients with coronavirus disease 2019
Source: BMC Infect Dis. 2022 Dec 12;22:929. doi: 10.1186/s12879-022-07896-0 (PMC9742033; doi:10.1186/s12879-022-07896-0)
Supplement: Supplementary file 1 — Additional file 1. Information on COVID-19 patients treated with TCZ or SAR obtained from the FEARS database. [file 12879_2022_7896_MOESM1_ESM.xlsx]

## Sheet: Demography
age	age_cod	sex	occp_cod	reporter_country	occr_country	rept_dt	wt	wt_cod	d_cod
			MD	US	US	20201113			p2
			MD	US	US	20201112			p2
			MD	US	US	20201113			p2
			MD	US	US	20201112			p2
			MD	US	US	20201113			p2
			MD	US	US	20201124			p2
			MD	US	US	20201118			p2
			MD	US	US	20201113			p2
			MD	US	US	20201119			p2
			MD	US	US	20201113			p2
			MD	US	US	20201118			p2
			MD	US	US	20201118			p2
			MD	US	US	20201116			p2
			MD	US	US	20201117			p2
			MD	US	US	20201112			p2
68	YR	F	PH	MY	MY	20201217	60	KG	p1
52	YR	M	PH	US	US	20200506	145.7	KG	p2
			MD	IT	IT	20200509			p1
			MD	US	US	20201118			p2
			MD	US	US	20201116			p2
			MD	US	US	20201119			p2
			MD	US	US	20201125			p2
			MD	US	US	20201113			p2
			MD	US	US	20201027			p2
			MD	US	US	20200923			p2
			MD	US	US	20200630			p2
			MD	US	US	20201118			p2
			MD	US	US	20201118			p2
			MD	US	US	20201117			p2
34	YR	M	MD	MX	MX	20200714	84	KG	p1
			MD	US	US	20201118			p2
			MD	US	US	20200701			p2
			MD	US	US	20201116			p2
			MD	US	US	20201123			p2
			MD	US	US	20200625			p2
			MD	US	US	20201112			p2
			HP	QA	QA	20200522			p1
			MD	US	US	20201118			p2
			MD	US	US	20201117			p2
			MD	US	US	20201113			p2
			MD	US	US	20201113			p2
			MD	US	US	20201112			p2
			MD	US	US	20201117			p2
			MD	US	US	20201123			p2
			MD	US	US	20201117			p2
			MD	US	US	20201119			p2
			MD	US	US	20201113			p2
			MD	US	US	20201119			p2
			MD	US	US	20201120			p2
			MD	US	US	20201117			p2
			MD	US	US	20201117			p2
			MD	US	US	20201118			p2
			MD	US	US	20201118			p2
			MD	US	US	20201113			p2
			MD	US	US	20201119			p2
			MD	US	US	20200610			p2
			MD	US	US	20201113			p2
			MD	US	US	20201119			p2
			MD	IT	IT	20200806			p2
			MD	US	US	20201119			p2
21	YR	F	MD	ES	ES	20200527			p1
			MD	US	US	20201125			p2
			MD	US	US	20200625			p2
54	YR	M	MD	ES	ES	20200602			p1
			MD	US	US	20201118			p2
			MD	IT	IT	20200609			p1
			MD	CA	CA	20200812			p2
48	YR	F	MD	ES	ES	20200610			p1
60	YR	M	MD	ES	ES	20200610			p1
77	YR	M	MD	IT	IT	20200624			p1
			MD	US	US	20201112			p2
			MD	US	US	20201112			p2
73	YR	M	PH	US	US	20200612	79.1	KG	p1
44	YR	M	MD	IT	IT	20200702	101	KG	p1
70	YR	M	MD	IT	IT	20200702	70	KG	p1
62	YR	M	MD	IT	IT	20200702	80	KG	p1
			MD	FR	FR	20200615			p2
54	YR	F	MD	FR	FR	20210216			p2
65	YR	M	MD	IT	IT	20200702	100	KG	p1
44	YR	M	MD	IT	IT	20200702	85	KG	p1
			HP	IT	IT	20200623			p1
			MD	US	US	20201112			p2
50	YR	M	PH	US	US	20200626	65.6	KG	p1
71	YR	M	PH	US	US	20200626	62.6	KG	p1
		M	PH	BR	BR	20200820	78	KG	p1
51	YR	M	MD	IT	IT	20200702	95	KG	p1
81	YR	M	MD	FR	FR	20200702			p1
72	YR	M	MD	ES	ES	20200717			p1
72	YR	M	MD	ES	ES	20200703			p1
			MD	ES	ES	20201214			p1
73	YR	M	PH	BR	BR	20200710	90	KG	p1
63	YR	M	PH	US	US	20200610	77	KG	p1
			MD	IT	IT	20200901			p1
			HP	IT	IT	20210312			p1
		M	HP	BR	BR	20200715	72	KG	p1
81	YR	M	HP	BR	BR	20200716	70	KG	p1
50	YR	F	PH	US	US	20200720	83.7	KG	p1
62	YR		HP	IT		20211210			p1
53	YR	M	MD	FR	FR	20210215			p2
57	YR	M	MD	FR	FR	20200724			p1
			MD	BR	BR	20200824			p2
			MD	BR	BR	20200731			p2
			MD	BR	BR	20200730			p2
			MD	CL	CL	20200821			p2
30	YR	M	PH	MX	MX	20200806	145	KG	p1
			MD	CL	CL	20200807			p2
			MD	CL	CL	20200807			p2
			MD	FR	FR	20200811			p2
76	YR	M	MD	JP	JP	20200817			p1
52	YR	M	MD	JP	JP	20200818			p1
54	YR	M	MD	JP	JP	20200819			p1
57	YR	M	MD	JP	JP	20200819			p1
53	YR	M	MD	JP	JP	20200820			p1
			MD	BR	BR	20200821			p2
69	YR	F	PH	US	US	20200824	93	KG	p1
43	YR	M	PH	US	US	20200825	73.5	KG	p1
55	YR	M	MD	FR	FR	20200828			p1
46	YR	M	MD	AR	AR	20200929	91	KG	p1
			MD	FR	FR	20200904			p2
27	YR	M	HP	PL	PL	20200911	86	KG	p1
66	YR	M	MD	IT	IT	20201109			p1
49	YR	M	MD	IT	IT	20200916			p1
			MD	IT	IT	20210109			p1
			MD	US	US	20201124			p2
72	YR	M	PH	ES	ES	20201002			p1
			MD	ES	ES	20201218			p2
48	YR	M	MD	ES	ES	20201009			p1
88	YR	F	PH	US	US	20201014	86.4	KG	p1
			MD	US	US	20201014			p1
			MD	ES	ES	20201217			p2
			MD	TH	TH	20201020			p1
			MD	ES	ES	20201218			p2
			HP	US	US	20201029			p1
			MD	US	US	20201103			p1
			MD	FR	FR	20201106			p2
52	YR	M	MD	JP	JP	20201111			p1
57	YR	M	MD	JP	JP	20201112			p1
76	YR	M	MD	JP	JP	20201112			p1
53	YR	M	MD	JP	JP	20201118			p1
54	YR	M	MD	JP	JP	20210121	72	KG	p1
			HP	FR	FR	20201125			p1
45	YR	M	MD	US	US	20201130	85.7	KG	p1
47	YR	M	MD	US	US	20201130	78	KG	p1
45	YR	F	MD	US	US	20201130	101.3	KG	p1
41	YR	M	MD	PL	PL	20201208	97	KG	p1
			HP	US	US	20201203			p1
			MD	ES	ES	20201204			p2
			MD	ES	ES	20201207			p2
			MD	PL	PL	20201215			p1
35	YR	M	PH	US	US	20201214	70	KG	p1
			HP	ES	ES	20201225			p1
			MD	FR	FR	20210105			p2
64	YR	M	HP	ES	ES	20210108			p1
70	YR	M	MD	FR	FR	20210128	55	KG	p1
			HP	BR	BR	20210216			p1
62	YR	F	MD	FR	FR	20210223			p1
			HP	IT	IT	20210210			p1
			MD	US	US	20210210			p1
46	YR	M	PH	GB	GB	20210225	114	KG	p1
			HP	PK	PK	20210302			p1
26	YR	M	MD	ES	ES	20210304	90	KG	p1
59	YR	M	PH	EG	EG	20210304	80	KG	p1
34	YR	M	PH	GB	GB	20210306	120	KG	p1
			HP	ES	ES	20210308			p1
70	YR	M	PH	JP	JP	20210519	65	KG	p1
76	YR	F	PH	BR	BR	20210618	57	KG	p1
			MD	IT		20211111			p1
		F	PH	ES	ES	20210323			p1
		F	PH	ES	ES	20210323			p1
48	YR	F	PH	FR	FR	20210328	70	KG	p1
62	YR	M	PH	US	US	20210416	82.8	KG	p1
			HP	ES	ES	20210420			p1
52	YR	M	MD	FR	FR	20210518			p1
			HP	PL	PL	20210804			p1
77	YR	M	MD	FR	FR	20210424			p1
63	YR	F	MD	FR	FR	20210424	67	KG	p1
			HP	ES	ES	20210430			p1
			HP	ES	ES	20210430			p1
			HP	ES	ES	20210430			p1
			HP	ES	ES	20210430			p1
			HP	ES	ES	20210430			p1
			HP	ES	ES	20210430			p1
			HP	ES	ES	20210430			p1
			HP	ES	ES	20210430			p1
			HP	ES	ES	20210430			p1
			HP	ES	ES	20210430			p1
			HP	ES	ES	20210430			p1
			HP	ES	ES	20210430			p1
			HP	ES	ES	20210430			p1
			HP	ES	ES	20210430			p1
			HP	ES	ES	20210430			p1
			HP	ES	ES	20210430			p1
			HP	ES	ES	20210430			p1
			HP	ES	ES	20210430			p1
			HP	ES	ES	20210430			p1
			HP	ES	ES	20210430			p1
			HP	ES	ES	20210430			p1
			HP	ES	ES	20210430			p1
			HP	ES	ES	20210430			p1
			HP	ES	ES	20210430			p1
			HP	ES	ES	20210430			p1
			HP	ES	ES	20210430			p1
			HP	ES	ES	20210430			p1
			HP	ES	ES	20210430			p1
			HP	ES	ES	20210430			p1
			HP	ES	ES	20210430			p1
			HP	ES	ES	20210430			p1
			HP	ES	ES	20210430			p1
			HP	ES	ES	20210430			p1
			HP	ES	ES	20210430			p1
			HP	ES	ES	20210430			p1
			HP	ES	ES	20210430			p1
			HP	ES	ES	20210501			p1
			HP	ES	ES	20210503			p1
35	YR	M	MD	ES	ES	20210508			p1
			HP	GR	GR	20211013			p1
58	YR	F	PH	GB	GB	20210522	95	KG	p1
			MD	US	US	20210608			p1
44	YR	F	PH	BR	BR	20210730	72	KG	p1
47	YR	M	HP	PT	PT	20210616			p1
35	YR	F	MD	US	US	20210617			p1
55	YR	M	HP	US	US	20210617	91.2	KG	p1
61	YR	M	MD	FR	FR	20210619	77	KG	p1
73	YR	M	MD	FR	FR	20210625	73	KG	p1
			HP	TR	TR	20210701			p1
91	YR	M	PH	MY	MY	20210705			p1
65	YR	F	PH	US	US	20210701	61	KG	p1
			HP	US	US	20210728			p1
56	YR	M	PH	BR	BR	20210805	100	KG	p1
			HP	US	CN	20210806			p1
38	YR	M	PH	US	US	20210812	122	KG	p1
74	YR	M	PH	US	US	20210818	100.9	KG	p1
48	YR	M	PH	CA	CA	20210819	108	KG	p1
28	YR		MD	VN	VN	20210825			p1
			HP	RU	RU	20210825			p1
53	YR	F	PH	US	US	20210831	73.4	KG	p1
36	YR	M	PH	US	US	20210901	144	KG	p1
			MD	IN	IN	20210902			p1
36	YR	M	CN	US	US	20210904	144	KG	p1
41	YR	M	MD	DK	DK	20210904			p1
73	YR	F	PH	US	US	20210904	113	KG	p1
57	YR	M	PH	BR	BR	20211012	80	KG	p1
48	YR	M	PH	BR		20211111	108	KG	p1
53	YR	F	PH	US	US	20210908	73.4	KG	p1
			HP	CA	CA	20210909			p1
73	YR	F	CN	US		20211121	113	KG	p1
64	YR	M	PH	US	US	20210913	134	KG	p1
			HP	AE	AE	20210915			p1
76	YR	F	PH	BR		20211220	47	KG	p1
48	YR	M	PH	US	US	20210917	86.5	KG	p1
			HP	IT	IT	20210924			p1
64	YR	M	HP	IT	IT	20211013			p1
			MD	ES		20211220			p1
50	YR	M	HP	US		20211105	91.4	KG	p1
51	YR	M	HP	RO	RO	20211006			p1
50	YR	M	HP	US	US	20211006	93.4	KG	p1
81	YR	F	PH	US	US	20211007	73	KG	p1
			HP	PE		20211101			p1
56	YR	M	PH	US	US	20211014			p1
55	YR	F	PH	US	US	20211014			p1
50	YR	M	PH	US	US	20211008			p1
66	YR	M	PH	US	US	20211014			p1
78	YR	M	PH	US	US	20211014			p1
54	YR	M	PH	US	US	20211018	78	KG	p1
			HP	EG	EG	20211023			p1
			HP	IN	IN	20211027			p1
67	YR	M	MD	ES	ES	20211123			p1
78	YR	M	PH	US		20211014			p1
56	YR	M	PH	US		20211014			p1
50	YR	M	PH	US		20211008			p1
50	YR	M	PH	US		20211008			p1
55	YR	M	HP	US		20211206			p1
47	YR	M	PH	CA		20211208			p1
72	YR	M	MD	FR	FR	20210330			p1
44	YR	F	MD	US	US	20210215	98	KG	p1

## Sheet: Country
International Domain Abbreviation	Chinese name-country or region	English name-country or region	TEL-CODE	Continent
AD	安道尔共和国	Andorra	376	Europe
AE	阿拉伯联合酋长国	United Arab Emirates	971	Asian
AF	阿富汗	Afghanistan	93	Asian
AG	安提瓜和巴布达	Antigua and Barbuda	1268	North America
AI	安圭拉岛	Anguilla	1264	North America
AL	阿尔巴尼亚	Albania	355	Europe
AM	亚美尼亚	Armenia	374	Asian
	阿森松	Ascension	247	Oceania
AO	安哥拉	Angola	244	Africa
AR	阿根廷	Argentina	54	South America
AT	奥地利	Austria	43	Europe
AU	澳大利亚	Australia	61	Oceania
AZ	阿塞拜疆	Azerbaijan	994	Asian
BB	巴巴多斯	Barbados	1246	North America
BD	孟加拉国	Bangladesh	880	Asian
BE	比利时	Belgium	32	Europe
BF	布基纳法索	Burkina-faso	226	Africa
BG	保加利亚	Bulgaria	359	Europe
BH	巴林	Bahrain	973	Asian
BI	布隆迪	Burundi	257	Africa
BJ	贝宁	Benin	229	Africa
BL	巴勒斯坦	Palestine	970	Asian
BM	百慕大群岛	Bermuda Is.	1441	North America
BN	文莱	Brunei	673	Asian
BO	玻利维亚	Bolivia	591	South America
BR	巴西	Brazil	55	South America
BS	巴哈马	Bahamas	1242	North America
BW	博茨瓦纳	Botswana	267	Africa
BY	白俄罗斯	Belarus	375	Europe
BZ	伯利兹	Belize	501	North America
CA	加拿大	Canada	1	North America
	开曼群岛	Cayman Is.	1345	North America
CF	中非共和国	Central African Republic	236	Africa
CG	刚果	Congo	242	Africa
CH	瑞士	Switzerland	41	Europe
CK	库克群岛	Cook Is.	682	Oceania
CL	智利	Chile	56	South America
CM	喀麦隆	Cameroon	237	Africa
CN	中国	China	86	Asian
CO	哥伦比亚	Colombia	57	South America
CR	哥斯达黎加	Costa Rica	506	North America
CS	捷克	Czech	420	Europe
CU	古巴	Cuba	53	North America
CY	塞浦路斯	Cyprus	357	Asian
CZ	捷克	Czech Republic	420	Europe
DE	德国	Germany	49	Europe
DJ	吉布提	Djibouti	253	Africa
DK	丹麦	Denmark	45	Europe
DO	多米尼加共和国	Dominica Rep.	1890	North America
DZ	阿尔及利亚	Algeria	213	Africa
EC	厄瓜多尔	Ecuador	593	South America
EE	爱沙尼亚	Estonia	372	Europe
EG	埃及	Egypt	20	Africa
ES	西班牙	Spain	34	Europe
ET	埃塞俄比亚	Ethiopia	251	Africa
FI	芬兰	Finland	358	Europe
FJ	斐济	Fiji	679	Oceania
FR	法国	France	33	Europe
GA	加蓬	Gabon	241	Africa
GB	英国	United Kiongdom	44	Europe
GD	格林纳达	Grenada	1809	North America
GE	格鲁吉亚	Georgia	995	Asian
GF	法属圭亚那	French Guiana	594	South America
GH	加纳	Ghana	233	Africa
GI	直布罗陀	Gibraltar	350	Europe
GM	冈比亚	Gambia	220	Africa
GN	几内亚	Guinea	224	Africa
GR	希腊	Greece	30	Europe
GT	危地马拉	Guatemala	502	North America
GU	关岛	Guam	1671	Oceania
GY	圭亚那	Guyana	592	South America
HK	中国香港特别行政区	Hongkong	852	Asian
HN	洪都拉斯	Honduras	504	North America
HT	海地	Haiti	509	North America
HU	匈牙利	Hungary	36	Europe
ID	印度尼西亚	Indonesia	62	Asian
IE	爱尔兰	Ireland	353	Europe
IL	以色列	Israel	972	Asian
IN	印度	India	91	Asian
IQ	伊拉克	Iraq	964	Asian
IR	伊朗	Iran	98	Asian
IS	冰岛	Iceland	354	Europe
IT	意大利	Italy	39	Europe
	科特迪瓦	Ivory Coast	225	Africa
JM	牙买加	Jamaica	1876	North America
JO	约旦	Jordan	962	Asian
JP	日本	Japan	81	Asian
KE	肯尼亚	Kenya	254	Africa
KG	吉尔吉斯斯坦	Kyrgyzstan	331	Asian
KH	柬埔寨	Kampuchea (Cambodia )	855	Asian
KP	朝鲜	North Korea	850	Asian
KR	韩国	Korea	82	Asian
KT	科特迪瓦共和国	Republic of Ivory Coast	225	Africa
KW	科威特	Kuwait	965	Asian
KZ	哈萨克斯坦	Kazakstan	327	Asian
LA	老挝	Laos	856	Asian
LB	黎巴嫩	Lebanon	961	Asian
LC	圣卢西亚	St.Lucia	1758	North America
LI	列支敦士登	Liechtenstein	423	Europe
LK	斯里兰卡	Sri Lanka	94	Asian
LR	利比里亚	Liberia	231	Africa
LS	莱索托	Lesotho	266	Africa
LT	立陶宛	Lithuania	370	Europe
LU	卢森堡	Luxembourg	352	Europe
LV	拉脱维亚	Latvia	371	Europe
LY	利比亚	Libya	218	Africa
MA	摩洛哥	Morocco	212	Africa
MC	摩纳哥	Monaco	377	Europe
MD	摩尔多瓦	Moldova, Republic of	373	Europe
MG	马达加斯加	Madagascar	261	Africa
ML	马里	Mali	223	Africa
MM	缅甸	Burma	95	Asian
MN	蒙古	Mongolia	976	Asian
MO	中国澳门特别行政区	Macao	853	Asian
MS	蒙特塞拉特岛	Montserrat Is	1664	North America
MT	马耳他	Malta	356	Europe
	马里亚那群岛	Mariana Is	1670	Oceania
	马提尼克	Martinique	596	North America
MU	毛里求斯	Mauritius	230	Africa
MV	马尔代夫	Maldives	960	Asian
MW	马拉维	Malawi	265	Africa
MX	墨西哥	Mexico	52	North America
MY	马来西亚	Malaysia	60	Asian
MZ	莫桑比克	Mozambique	258	Africa
NA	纳米比亚	Namibia	264	Africa
NE	尼日尔	Niger	977	Africa
NG	尼日利亚	Nigeria	234	Africa
NI	尼加拉瓜	Nicaragua	505	North America
NL	荷兰	Netherlands	31	Europe
NO	挪威	Norway	47	Europe
NP	尼泊尔	Nepal	977	Asian
	荷属安的列斯	Netheriands Antilles	599	North America
NR	瑙鲁	Nauru	674	Oceania
NZ	新西兰	New Zealand	64	Oceania
OM	阿曼	Oman	968	Asian
PA	巴拿马	Panama	507	North America
PE	秘鲁	Peru	51	South America
PF	法属玻利尼西亚	French Polynesia	689	Oceania
PG	巴布亚新几内亚	Papua New Cuinea	675	Oceania
PH	菲律宾	Philippines	63	Asian
PK	巴基斯坦	Pakistan	92	Asian
PL	波兰	Poland	48	Europe
PR	波多黎各	Puerto Rico	1787	North America
PT	葡萄牙	Portugal	351	Europe
PY	巴拉圭	Paraguay	595	South America
QA	卡塔尔	Qatar	974	Asian
	留尼旺	Reunion	262	Africa
RO	罗马尼亚	Romania	40	Europe
RU	俄罗斯	Russia	7	Europe
SA	沙特阿拉伯	Saudi Arabia	966	Asian
SB	所罗门群岛	Solomon Is	677	Oceania
SC	塞舌尔	Seychelles	248	Africa
SD	苏丹	Sudan	249	Africa
SE	瑞典	Sweden	46	Europe
SG	新加坡	Singapore	65	Asian
SI	斯洛文尼亚	Slovenia	386	Europe
SK	斯洛伐克	Slovakia	421	Europe
SL	塞拉利昂	Sierra Leone	232	Africa
SM	圣马力诺	San Marino	378	Europe
	东萨摩亚(美)	Samoa Eastern	684	Oceania
	西萨摩亚	San Marino	685	Oceania
SN	塞内加尔	Senegal	221	Africa
SO	索马里	Somali	252	Africa
SR	苏里南	Suriname	597	South America
ST	圣多美和普林西比	Sao Tome and Principe	239	Africa
SV	萨尔瓦多	EI Salvador	503	North America
SY	叙利亚	Syria	963	Asian
SZ	斯威士兰	Swaziland	268	Africa
TD	乍得	Chad	235	Africa
TG	多哥	Togo	228	Africa
TH	泰国	Thailand	66	Asian
TJ	塔吉克斯坦	Tajikstan	992	Asian
TM	土库曼斯坦	Turkmenistan	993	Asian
TN	突尼斯	Tunisia	216	Africa
TO	汤加	Tonga	676	Oceania
TR	土耳其	Turkey	90	Asian
TT	特立尼达和多巴哥	Trinidad and Tobago	1809	North America
TW	中国台湾省	Taiwan	886	Asian
TZ	坦桑尼亚	Tanzania	255	Africa
UA	乌克兰	Ukraine	380	Europe
UG	乌干达	Uganda	256	Africa
US	美国	United States of America	1	North America
UY	乌拉圭	Uruguay	598	South America
UZ	乌兹别克斯坦	Uzbekistan	233	Asian
VC	圣文森特岛	Saint Vincent	1784	North America
VE	委内瑞拉	Venezuela	58	South America
VN	越南	Vietnam	84	Asian
YE	也门	Yemen	967	Asian
YU	南斯拉夫	Yugoslavia	381	Europe
ZA	南非	South Africa	27	Africa
ZM	赞比亚	Zambia	260	Africa
ZR	扎伊尔	Zaire	243	Africa
ZW	津巴布韦	Zimbabwe	263	Africa

## Sheet: Indication
DRUG_SEQ	ROLE_COD	d_cod	INDI_PT
1	PS	p2	COVID-19
1	PS	p2	COVID-19
1	PS	p2	COVID-19
1	PS	p2	COVID-19
1	PS	p2	COVID-19
1	PS	p2	COVID-19
1	PS	p2	COVID-19
1	PS	p2	COVID-19
1	PS	p2	COVID-19
1	PS	p2	COVID-19
1	PS	p2	COVID-19
1	PS	p2	COVID-19
1	PS	p2	COVID-19
1	PS	p2	COVID-19
1	PS	p2	COVID-19
1	PS	p1	COVID-19
1	PS	p2	COVID-19 treatment
1	PS	p1	COVID-19 pneumonia
1	PS	p2	COVID-19
1	PS	p2	COVID-19
1	PS	p2	COVID-19
1	PS	p2	COVID-19
1	PS	p2	COVID-19
1	PS	p2	COVID-19
1	PS	p2	COVID-19
1	PS	p2	COVID-19
1	PS	p2	COVID-19
1	PS	p2	COVID-19
1	PS	p2	COVID-19
1	PS	p1	COVID-19
1	PS	p2	COVID-19
1	PS	p2	COVID-19
1	PS	p2	COVID-19
1	PS	p2	COVID-19
1	PS	p2	COVID-19
1	PS	p2	COVID-19
1	PS	p1	COVID-19
1	PS	p2	COVID-19
1	PS	p2	COVID-19
1	PS	p2	COVID-19
1	PS	p2	COVID-19
1	PS	p2	COVID-19
1	PS	p2	COVID-19
1	PS	p2	COVID-19
1	PS	p2	COVID-19
1	PS	p2	COVID-19
1	PS	p2	COVID-19
1	PS	p2	COVID-19
1	PS	p2	COVID-19
1	PS	p2	COVID-19
1	PS	p2	COVID-19
1	PS	p2	COVID-19
1	PS	p2	COVID-19
1	PS	p2	COVID-19
1	PS	p2	COVID-19
1	PS	p2	COVID-19
1	PS	p2	COVID-19
1	PS	p2	COVID-19
1	PS	p2	COVID-19
1	PS	p2	COVID-19
1	PS	p1	COVID-19
1	PS	p2	COVID-19
1	PS	p2	COVID-19
1	PS	p1	COVID-19 pneumonia
1	PS	p2	COVID-19
1	PS	p1	COVID-19 pneumonia
1	PS	p2	COVID-19
1	PS	p1	COVID-19 pneumonia
3	PS	p1	COVID-19
1	PS	p2	COVID-19
1	PS	p2	COVID-19
1	PS	p1	COVID-19
1	PS	p1	COVID-19 pneumonia
1	PS	p1	COVID-19 pneumonia
1	PS	p1	COVID-19 pneumonia
1	PS	p2	COVID-19
1	PS	p2	COVID-19
1	PS	p1	COVID-19 pneumonia
1	PS	p1	COVID-19 pneumonia
1	PS	p1	COVID-19 pneumonia
1	PS	p2	COVID-19
1	PS	p1	COVID-19
1	PS	p1	COVID-19
1	PS	p1	COVID-19
1	PS	p1	COVID-19 pneumonia
1	PS	p1	COVID-19
5	PS	p1	COVID-19
1	PS	p1	COVID-19 pneumonia
1	PS	p1	COVID-19
1	PS	p1	COVID-19
1	PS	p1	COVID-19 pneumonia
1	PS	p1	COVID-19 pneumonia
1	PS	p1	COVID-19 pneumonia
1	PS	p1	COVID-19
1	PS	p1	COVID-19
1	PS	p2	COVID-19
1	PS	p1	COVID-19
1	PS	p2	COVID-19
1	PS	p2	COVID-19
1	PS	p2	COVID-19
1	PS	p2	COVID-19
1	PS	p1	COVID-19
1	PS	p2	COVID-19
1	PS	p2	COVID-19
1	PS	p2	COVID-19
1	PS	p1	COVID-19 pneumonia
1	PS	p1	COVID-19 pneumonia
1	PS	p1	COVID-19 pneumonia
1	PS	p1	COVID-19 pneumonia
1	PS	p1	COVID-19 pneumonia
1	PS	p2	COVID-19
1	PS	p1	COVID-19
1	PS	p1	COVID-19
1	PS	p1	COVID-19
1	PS	p1	COVID-19 pneumonia
1	PS	p2	COVID-19 treatment
1	PS	p1	COVID-19 pneumonia
1	PS	p1	COVID-19
1	PS	p1	COVID-19
1	PS	p1	COVID-19 pneumonia
1	PS	p2	COVID-19
1	PS	p1	COVID-19 pneumonia
1	PS	p2	COVID-19
1	PS	p1	COVID-19 pneumonia
1	PS	p1	COVID-19
1	PS	p2	COVID-19
1	PS	p1	COVID-19
1	PS	p2	COVID-19
1	PS	p1	COVID-19
1	PS	p1	COVID-19
1	PS	p2	COVID-19
1	PS	p1	COVID-19 pneumonia
1	PS	p1	COVID-19 pneumonia
1	PS	p1	COVID-19 pneumonia
1	PS	p1	COVID-19 pneumonia
1	PS	p1	COVID-19 pneumonia
1	PS	p1	COVID-19 pneumonia
1	PS	p1	COVID-19
1	PS	p1	COVID-19
1	PS	p1	COVID-19
1	PS	p1	COVID-19 pneumonia
1	PS	p1	COVID-19
1	PS	p2	COVID-19
1	PS	p2	COVID-19
1	PS	p1	COVID-19
1	PS	p1	COVID-19
1	PS	p1	COVID-19
1	PS	p2	COVID-19
1	PS	p1	COVID-19
1	PS	p1	COVID-19 pneumonia
1	PS	p1	COVID-19
1	PS	p1	COVID-19
1	PS	p1	COVID-19 pneumonia
1	PS	p1	COVID-19
1	PS	p1	COVID-19
1	PS	p1	COVID-19 pneumonia
1	PS	p1	COVID-19
1	PS	p1	COVID-19
1	PS	p1	COVID-19 pneumonia
1	PS	p1	COVID-19
1	PS	p1	COVID-19
1	PS	p1	COVID-19
1	PS	p1	COVID-19 pneumonia
1	PS	p1	COVID-19 treatment
1	PS	p1	COVID-19
1	PS	p1	COVID-19
1	PS	p1	COVID-19 pneumonia
1	PS	p1	COVID-19 pneumonia
1	PS	p1	COVID-19 pneumonia
1	PS	p1	COVID-19
1	PS	p1	COVID-19
1	PS	p1	COVID-19
1	PS	p1	COVID-19
1	PS	p1	COVID-19
1	PS	p1	COVID-19
1	PS	p1	COVID-19
1	PS	p1	COVID-19
1	PS	p1	COVID-19
1	PS	p1	COVID-19
1	PS	p1	COVID-19
1	PS	p1	COVID-19
1	PS	p1	COVID-19
1	PS	p1	COVID-19
1	PS	p1	COVID-19
1	PS	p1	COVID-19
1	PS	p1	COVID-19
1	PS	p1	COVID-19
1	PS	p1	COVID-19
1	PS	p1	COVID-19
1	PS	p1	COVID-19
1	PS	p1	COVID-19
1	PS	p1	COVID-19
1	PS	p1	COVID-19
1	PS	p1	COVID-19
1	PS	p1	COVID-19
1	PS	p1	COVID-19
1	PS	p1	COVID-19
1	PS	p1	COVID-19
1	PS	p1	COVID-19
1	PS	p1	COVID-19
1	PS	p1	COVID-19
1	PS	p1	COVID-19
1	PS	p1	COVID-19
1	PS	p1	COVID-19
1	PS	p1	COVID-19
1	PS	p1	COVID-19
1	PS	p1	COVID-19
1	PS	p1	COVID-19 pneumonia
1	PS	p1	COVID-19 pneumonia
1	PS	p1	COVID-19
1	PS	p1	COVID-19
1	PS	p1	COVID-19 pneumonia
1	PS	p1	COVID-19
1	PS	p1	COVID-19
1	PS	p1	COVID-19
1	PS	p1	COVID-19
1	PS	p1	COVID-19
1	PS	p1	COVID-19
1	PS	p1	COVID-19
1	PS	p1	COVID-19
1	PS	p1	COVID-19 pneumonia
1	PS	p1	COVID-19
1	PS	p1	COVID-19 pneumonia
1	PS	p1	COVID-19
1	PS	p1	COVID-19
1	PS	p1	COVID-19
1	PS	p1	COVID-19
1	PS	p1	COVID-19
1	PS	p1	COVID-19
1	PS	p1	COVID-19
1	PS	p1	COVID-19
1	PS	p1	COVID-19
1	PS	p1	COVID-19
1	PS	p1	COVID-19 pneumonia
1	PS	p1	COVID-19
1	PS	p1	COVID-19 pneumonia
1	PS	p1	COVID-19
1	PS	p1	COVID-19 pneumonia
1	PS	p1	COVID-19
1	PS	p1	COVID-19 pneumonia
1	PS	p1	COVID-19
1	PS	p1	COVID-19 pneumonia
1	PS	p1	COVID-19
1	PS	p1	COVID-19
1	PS	p1	COVID-19
1	PS	p1	COVID-19
1	PS	p1	COVID-19
1	PS	p1	COVID-19
1	PS	p1	COVID-19 pneumonia
1	PS	p1	COVID-19
2	PS	p1	COVID-19 treatment
1	PS	p1	COVID-19
1	PS	p1	COVID-19
1	PS	p1	COVID-19
1	PS	p1	COVID-19
1	PS	p1	COVID-19
1	PS	p1	COVID-19 treatment
1	PS	p1	COVID-19
1	PS	p1	COVID-19
1	PS	p1	COVID-19
1	PS	p1	COVID-19
1	PS	p1	COVID-19
1	PS	p1	COVID-19
1	PS	p1	COVID-19
1	PS	p1	COVID-19
1	PS	p1	COVID-19
1	PS	p1	COVID-19
1	PS	p1	COVID-19 pneumonia

## Sheet: Drug
DRUG_SEQ	ROLE_COD	DRUGNAME	ROUTE	dose_amt	dose_unit	dose_form	dose_freq	d_cod
1	PS	HUMIRA	Subcutaneous	40	MG	SOLUTION FOR INJECTION IN PRE-FILLED PEN	/wk	p5
1	PS	SARILUMAB	Intravenous (not otherwise specified)	200	MG	SOLUTION FOR INJECTION	1X	p2
1	PS	SARILUMAB	Intravenous (not otherwise specified)	200	MG	SOLUTION FOR INJECTION	1X	p2
1	PS	SARILUMAB	Intravenous (not otherwise specified)	400	MG	SOLUTION FOR INJECTION	1X	p2
1	PS	SARILUMAB	Intravenous (not otherwise specified)	200	MG	SOLUTION FOR INJECTION	1X	p2
1	PS	SARILUMAB	Intravenous (not otherwise specified)	400	MG	SOLUTION FOR INJECTION	1X	p2
1	PS	SARILUMAB	Intravenous (not otherwise specified)	400	MG	SOLUTION FOR INJECTION	1X	p2
1	PS	SARILUMAB	Intravenous (not otherwise specified)	400	MG	SOLUTION FOR INJECTION	1X	p2
1	PS	SARILUMAB	Intravenous (not otherwise specified)	200	MG	SOLUTION FOR INJECTION		p2
1	PS	SARILUMAB	Intravenous (not otherwise specified)	200	MG	SOLUTION FOR INJECTION	1X	p2
1	PS	SARILUMAB	Intravenous (not otherwise specified)	200	MG	SOLUTION FOR INJECTION	1X	p2
1	PS	SARILUMAB	Intravenous (not otherwise specified)	400	MG	SOLUTION FOR INJECTION	1X	p2
1	PS	SARILUMAB	Intravenous (not otherwise specified)	400	MG	SOLUTION FOR INJECTION	1X	p2
1	PS	SARILUMAB	Intravenous (not otherwise specified)	200	MG	SOLUTION FOR INJECTION	1X	p2
1	PS	SARILUMAB	Intravenous (not otherwise specified)	200	MG	SOLUTION FOR INJECTION	1X	p2
1	PS	SARILUMAB	Intravenous (not otherwise specified)	200	MG	SOLUTION FOR INJECTION	1X	p2
1	PS	ACTEMRA	Intravenous (not otherwise specified)	480	MG			p1
1	PS	Sarilumab	Intravenous bolus	200	MG			p2
1	PS	TOCILIZUMAB.	Unknown					p1
1	PS	SARILUMAB	Intravenous (not otherwise specified)	400	MG	SOLUTION FOR INJECTION	1X	p2
1	PS	SARILUMAB	Intravenous (not otherwise specified)	200	MG	SOLUTION FOR INJECTION	1X	p2
1	PS	SARILUMAB	Intravenous (not otherwise specified)	400	MG	SOLUTION FOR INJECTION	1X	p2
1	PS	SARILUMAB	Intravenous (not otherwise specified)	400	MG	SOLUTION FOR INJECTION	1X	p2
1	PS	SARILUMAB	Intravenous (not otherwise specified)	200	MG	SOLUTION FOR INJECTION	1X	p2
1	PS	SARILUMAB	Intravenous (not otherwise specified)	400	MG	SOLUTION FOR INJECTION	1X	p2
1	PS	SARILUMAB	Intravenous (not otherwise specified)	400	MG	SOLUTION FOR INJECTION	1X	p2
1	PS	SARILUMAB	Intravenous (not otherwise specified)			SOLUTION FOR INJECTION		p2
1	PS	SARILUMAB	Intravenous (not otherwise specified)	200	MG	SOLUTION FOR INJECTION	1X	p2
1	PS	SARILUMAB	Intravenous (not otherwise specified)	400	MG	SOLUTION FOR INJECTION	1X	p2
1	PS	SARILUMAB	Intravenous (not otherwise specified)	400	MG	SOLUTION FOR INJECTION	1X	p2
1	PS	TOCILIZUMAB.	Intravenous (not otherwise specified)	672	MG			p1
1	PS	SARILUMAB	Intravenous (not otherwise specified)	400	MG	SOLUTION FOR INJECTION	1X	p2
1	PS	SARILUMAB	Intravenous (not otherwise specified)	200	MG	SOLUTION FOR INJECTION	1X	p2
1	PS	SARILUMAB	Intravenous (not otherwise specified)	400	MG	SOLUTION FOR INJECTION	1X	p2
1	PS	SARILUMAB	Intravenous (not otherwise specified)	400	MG	SOLUTION FOR INJECTION	1X	p2
1	PS	SARILUMAB	Intravenous (not otherwise specified)	200	MG	SOLUTION FOR INJECTION	1X	p2
1	PS	SARILUMAB	Intravenous (not otherwise specified)	200	MG	SOLUTION FOR INJECTION	1X	p2
1	PS	TOCILIZUMAB.	Intravenous (not otherwise specified)	400	MG	SOLUTION FOR INFUSION		p1
1	PS	SARILUMAB	Intravenous (not otherwise specified)	400	MG	SOLUTION FOR INJECTION	1X	p2
1	PS	SARILUMAB	Intravenous (not otherwise specified)	200	MG	SOLUTION FOR INJECTION	1X	p2
1	PS	SARILUMAB	Intravenous (not otherwise specified)	400	MG	SOLUTION FOR INJECTION	1X	p2
1	PS	SARILUMAB	Intravenous (not otherwise specified)	400	MG	SOLUTION FOR INJECTION	1X	p2
1	PS	SARILUMAB	Intravenous (not otherwise specified)	200	MG	SOLUTION FOR INJECTION	1X	p2
1	PS	SARILUMAB	Intravenous (not otherwise specified)	400	MG	SOLUTION FOR INJECTION	1X	p2
1	PS	SARILUMAB	Intravenous (not otherwise specified)	200	MG	SOLUTION FOR INJECTION	1X	p2
1	PS	SARILUMAB	Intravenous (not otherwise specified)	400	MG	SOLUTION FOR INJECTION	1X	p2
1	PS	SARILUMAB	Intravenous (not otherwise specified)	400	MG	SOLUTION FOR INJECTION	1X	p2
1	PS	SARILUMAB	Intravenous (not otherwise specified)	400	MG	SOLUTION FOR INJECTION	1X	p2
1	PS	SARILUMAB	Intravenous (not otherwise specified)	200	MG	SOLUTION FOR INJECTION	1X	p2
1	PS	SARILUMAB	Intravenous (not otherwise specified)	400	MG	SOLUTION FOR INJECTION	1X	p2
1	PS	SARILUMAB	Intravenous (not otherwise specified)	400	MG	SOLUTION FOR INJECTION	1X	p2
1	PS	SARILUMAB	Intravenous (not otherwise specified)	400	MG	SOLUTION FOR INJECTION	1X	p2
1	PS	SARILUMAB	Intravenous (not otherwise specified)	400	MG	SOLUTION FOR INJECTION	1X	p2
1	PS	SARILUMAB	Intravenous (not otherwise specified)	400	MG	SOLUTION FOR INJECTION	1X	p2
1	PS	SARILUMAB	Intravenous (not otherwise specified)	200	MG	SOLUTION FOR INJECTION	1X	p2
1	PS	SARILUMAB	Intravenous (not otherwise specified)	200	MG	SOLUTION FOR INJECTION	1X	p2
1	PS	SARILUMAB	Intravenous (not otherwise specified)	400	MG	SOLUTION FOR INJECTION	1X	p2
1	PS	SARILUMAB	Intravenous (not otherwise specified)	400	MG	SOLUTION FOR INJECTION	1X	p2
1	PS	SARILUMAB	Intravenous (not otherwise specified)	200	MG	SOLUTION FOR INJECTION	1X	p2
1	PS	SARILUMAB	Intravenous (not otherwise specified)	1	DF	SOLUTION FOR INJECTION	1X	p2
1	PS	SARILUMAB	Intravenous (not otherwise specified)	200	MG	SOLUTION FOR INJECTION	1X	p2
1	PS	TOCILIZUMAB.	Intravenous (not otherwise specified)			SOLUTION FOR INFUSION		p1
1	PS	SARILUMAB	Intravenous (not otherwise specified)	200	MG	SOLUTION FOR INJECTION	1X	p2
1	PS	SARILUMAB	Intravenous (not otherwise specified)	200	MG	SOLUTION FOR INJECTION	1X	p2
1	PS	TOCILIZUMAB.	Intravenous (not otherwise specified)	600	MG	SOLUTION FOR INFUSION		p1
1	PS	SARILUMAB	Intravenous (not otherwise specified)	400	MG	SOLUTION FOR INJECTION	1X	p2
1	PS	TOCILIZUMAB.	Intravenous (not otherwise specified)			SOLUTION FOR INFUSION		p1
1	PS	SARILUMAB	Intravenous (not otherwise specified)	1	DF	SOLUTION FOR INJECTION	1X	p2
1	PS	TOCILIZUMAB.	Intravenous (not otherwise specified)	600	MG	SOLUTION FOR INFUSION	1X	p1
1	PS	ROACTEMRA	Intravenous (not otherwise specified)	600	MG	SOLUTION FOR INFUSION	1X	p1
3	PS	ROACTEMRA	Intravenous (not otherwise specified)	640	MG	SOLUTION FOR INFUSION		p1
1	PS	SARILUMAB	Intravenous (not otherwise specified)	200	MG	SOLUTION FOR INJECTION	1X	p2
1	PS	SARILUMAB	Intravenous (not otherwise specified)	400	MG	SOLUTION FOR INJECTION	1X	p2
1	PS	TOCILIZUMAB.	Intravenous drip	400	MG		QD	p1
1	PS	ROACTEMRA	Intravenous (not otherwise specified)	800	MG	SOLUTION FOR INFUSION	Q12H	p1
1	PS	ROACTEMRA	Intravenous (not otherwise specified)	4	MG/KG	SOLUTION FOR INFUSION	Q12H	p1
1	PS	ROACTEMRA	Intravenous (not otherwise specified)	320	MG	SOLUTION FOR INFUSION	Q12H	p1
1	PS	SARILUMAB	Intravenous (not otherwise specified)	400	MG	SOLUTION FOR INJECTION	1X	p2
1	PS	SARILUMAB	Intravenous (not otherwise specified)	400	MG	SOLUTION FOR INJECTION	1X	p2
1	PS	ROACTEMRA	Intravenous (not otherwise specified)	800	MG	SOLUTION FOR INFUSION	Q12H	p1
1	PS	ROACTEMRA	Intravenous (not otherwise specified)	340	MG	SOLUTION FOR INFUSION	Q12H	p1
1	PS	TOCILIZUMAB.	Intravenous (not otherwise specified)	400	MG	SOLUTION FOR INFUSION		p1
1	PS	SARILUMAB	Intravenous (not otherwise specified)	200	MG	SOLUTION FOR INJECTION	1X	p2
1	PS	TOCILIZUMAB.	Intravenous (not otherwise specified)	400	MG			p1
1	PS	TOCILIZUMAB.	Intravenous (not otherwise specified)	400	MG/MG		1X	p1
1	PS	ACTEMRA	Unknown	600	MG			p1
1	PS	TOCILIZUMAB.	Intravenous (not otherwise specified)	800	MG	SOLUTION FOR INFUSION	QD	p1
1	PS	TOCILIZUMAB.	Unknown					p1
1	PS	TOCILIZUMAB.	Unknown					p1
5	PS	TOCILIZUMAB.	Intravenous (not otherwise specified)			SOLUTION FOR INFUSION		p1
1	PS	TOCILIZUMAB.	Intravenous (not otherwise specified)					p1
1	PS	ACTEMRA	Intravenous (not otherwise specified)	600	MG	SOLUTION FOR INFUSION		p1
1	PS	TOCILIZUMAB (TOCILIZUMAB 20MG/ML INJ, SOLN, 4ML)	Intravenous (not otherwise specified)	600	MG			p1
1	PS	TOCILIZUMAB.	Intravenous (not otherwise specified)	8	MG/KG			p1
1	PS	TOCILIZUMAB.	Subcutaneous					p1
1	PS	ACTEMRA	Intravenous (not otherwise specified)	400	MG			p1
1	PS	HUMIRA	Subcutaneous	40	MG	SOLUTION FOR INJECTION IN PRE-FILLED PEN	QOW	p5
1	PS	ACTEMRA	Intravenous (not otherwise specified)	400	MG			p1
1	PS	TOCILIZUMAB.	Intravenous bolus	516	MG		1X	p1
1	PS	TOCILIZUMAB	Intravenous (not otherwise specified)	8	MG/KG	Infusion, Solution	Q12H	p1
1	PS	SARILUMAB	Intravenous (not otherwise specified)	400	MG	SOLUTION FOR INJECTION	1X	p2
1	PS	HUMIRA	Subcutaneous	40	MG	SOLUTION FOR INJECTION IN PRE-FILLED PEN	QOW	p5
1	PS	TOCILIZUMAB.	Intravenous (not otherwise specified)					p1
1	PS	SARILUMAB	Intravenous (not otherwise specified)	400	MG	SOLUTION FOR INJECTION	1X	p2
1	PS	SARILUMAB	Intravenous (not otherwise specified)	400	MG	SOLUTION FOR INJECTION	1X	p2
1	PS	SARILUMAB	Intravenous (not otherwise specified)	400	MG	SOLUTION FOR INJECTION	1X	p2
1	PS	SARILUMAB	Intravenous (not otherwise specified)	200	MG	SOLUTION FOR INJECTION	1X	p2
1	PS	TOCILIZUMAB.	Intravenous (not otherwise specified)	800	MG		1X	p1
1	PS	SARILUMAB	Intravenous (not otherwise specified)	400	MG	SOLUTION FOR INJECTION	1X	p2
1	PS	SARILUMAB	Intravenous (not otherwise specified)			SOLUTION FOR INJECTION	1X	p2
1	PS	SARILUMAB	Intravenous (not otherwise specified)	400	MG	SOLUTION FOR INJECTION	1X	p2
1	PS	ACTEMRA	Intravenous drip	8	MG/KG		QD	p1
1	PS	ACTEMRA	Intravenous drip	8	MG/KG		QD	p1
1	PS	ACTEMRA	Intravenous drip	8	MG		QD	p1
1	PS	ACTEMRA	Intravenous drip	8	MG/KG		QD	p1
1	PS	ACTEMRA	Intravenous drip	8	MG/KG		QD	p1
1	PS	SARILUMAB	Intravenous (not otherwise specified)	200	MG	SOLUTION FOR INJECTION	1X	p2
1	PS	INFLECTRA	Intravenous (not otherwise specified)	400	MG	POWDER FOR INJECTION		p4
1	PS	ACTEMRA	Intravenous (not otherwise specified)	720	MG		1X	p1
1	PS	TOCILIZUMAB.		400	MG			p1
1	PS	TOCILIZUMAB.	Intravenous (not otherwise specified)					p1
1	PS	ACTEMRA	Intravenous (not otherwise specified)	800	MG		Q12H	p1
1	PS	KEVZARA	Intravenous (not otherwise specified)	1	DF		QOD	p2
1	PS	TOCILIZUMAB.	Intravenous (not otherwise specified)					p1
1	PS	TOCILIZUMAB.	Subcutaneous	162	MG			p1
1	PS	TOCILIZUMAB.	Intravenous (not otherwise specified)	800	MG			p1
1	PS	HUMIRA	Subcutaneous			SOLUTION FOR INJECTION IN PRE-FILLED PEN		p5
1	PS	TOCILIZUMAB.	Subcutaneous	162	MG			p1
1	PS	SARILUMAB	Intravenous (not otherwise specified)	400	MG	SOLUTION FOR INJECTION	1X	p2
1	PS	RoActemra	Intravenous (not otherwise specified)	600	MG			p1
1	PS	SARILUMAB	Intravenous (not otherwise specified)	200	MG	SOLUTION FOR INJECTION	QD	p2
1	PS	TOCILIZUMAB.	Intravenous (not otherwise specified)					p1
1	PS	TOCILIZUMAB.	Intravenous (not otherwise specified)					p1
1	PS	TOCILIZUMAB.	Intravenous (not otherwise specified)	8	MG/KG			p1
1	PS	SARILUMAB	Intravenous (not otherwise specified)	200	MG	SOLUTION FOR INJECTION	QD	p2
1	PS	TOCILIZUMAB.	Unknown					p1
1	PS	SARILUMAB	Intravenous (not otherwise specified)	200	MG	SOLUTION FOR INJECTION	QD	p2
1	PS	TOCILIZUMAB.	Intravenous (not otherwise specified)					p1
1	PS	TOCILIZUMAB.	Intracavernous					p1
1	PS	SARILUMAB	Intravenous (not otherwise specified)	400	MG	SOLUTION FOR INJECTION	1X	p2
1	PS	ACTEMRA	Intravenous drip	8	MG/KG		QD	p1
1	PS	ACTEMRA	Intravenous drip	8	MG/KG		QD	p1
1	PS	ACTEMRA	Intravenous drip	8	MG/KG		QD	p1
1	PS	ACTEMRA	Intravenous drip	8	MG/KG		QD	p1
1	PS	ACTEMRA	Intravenous drip	8	MG		QD	p1
1	PS	TOCILIZUMAB.	Intravenous (not otherwise specified)					p1
1	PS	TOCILIZUMAB.	Intravenous (not otherwise specified)					p1
1	PS	TOCILIZUMAB.	Intravenous (not otherwise specified)					p1
1	PS	TOCILIZUMAB.	Intravenous (not otherwise specified)					p1
1	PS	TOCILIZUMAB.	Unknown	800	MBQ		1X	p1
1	PS	TOCILIZUMAB.	Intravenous (not otherwise specified)					p1
1	PS	SARILUMAB	Intravenous (not otherwise specified)	200	MG	SOLUTION FOR INJECTION	1X	p2
1	PS	SARILUMAB	Intravenous (not otherwise specified)	200	MG	SOLUTION FOR INJECTION	1X	p2
1	PS	TOCILIZUMAB.	Unknown					p1
1	PS	TOCILIZUMAB.	Intravenous (not otherwise specified)	580	MG		1X	p1
1	PS	TOCILIZUMAB.	Intravenous (not otherwise specified)					p1
1	PS	HUMIRA	Subcutaneous	40	MG	SOLUTION FOR INJECTION IN PRE-FILLED PEN	QOW	p5
1	PS	SARILUMAB	Intravenous (not otherwise specified)	400	MG	SOLUTION FOR INJECTION	1X	p2
1	PS	TOCILIZUMAB.	Unknown	400	MG			p1
1	PS	RoActemra	Intravenous (not otherwise specified)	420	MG		1X	p1
1	PS	HUMIRA	Subcutaneous	40	MG	SOLUTION FOR INJECTION IN PRE-FILLED PEN	QOW	p5
1	PS	HUMIRA	Subcutaneous			Solution for injection in pre-filled pen	QOW	p5
1	PS	HUMIRA	Subcutaneous			SOLUTION FOR INJECTION IN PRE-FILLED PEN		p5
1	PS	TOCILIZUMAB.	Intravenous (not otherwise specified)	8	MG/KG			p1
1	PS	TOCILIZUMAB.	Intravenous (not otherwise specified)	400	MG		QD	p1
1	PS	TOCILIZUMAB.	Intravenous (not otherwise specified)	8	MG/KG			p1
1	PS	TOCILIZUMAB.	Unknown					p1
1	PS	HUMIRA	Subcutaneous	40	MG	SOLUTION FOR INJECTION IN PRE-FILLED PEN	QOW	p5
1	PS	HUMIRA	Subcutaneous	40	MG	SOLUTION FOR INJECTION IN PRE-FILLED PEN	QOW	p5
1	PS	TOCILIZUMAB.	Unknown	800	MG			p1
1	PS	HUMIRA	Subcutaneous	40	MG	SOLUTION FOR INJECTION IN PRE-FILLED PEN		p5
1	PS	HUMIRA	Subcutaneous			SOLUTION FOR INJECTION IN PRE-FILLED PEN		p5
1	PS	TOCILIZUMAB.	Intravenous (not otherwise specified)	4	MG/KG			p1
1	PS	TOCILIZUMAB.	Unknown					p1
1	PS	ACTEMRA	Unknown	400	MG			p1
1	PS	TOCILIZUMAB.	Intravenous (not otherwise specified)					p1
1	PS	TOCILIZUMAB.	Unknown					p1
1	PS	ACTEMRA	Intravenous drip	500	MG		QD	p1
1	PS	ACTEMRA	Intravenous (not otherwise specified)	456	MG		QD	p1
1	PS	TOCILIZUMAB	Intravenous (not otherwise specified)			Infusion, Solution		p1
1	PS	TOCILIZUMAB.	Intravenous (not otherwise specified)	400	MG			p1
1	PS	TOCILIZUMAB.	Intravenous (not otherwise specified)	600	MG			p1
1	PS	RoActemra	Subcutaneous				1X	p1
1	PS	HUMIRA	Subcutaneous			Solution for injection in pre-filled pen	QOW	p5
1	PS	HUMIRA	Subcutaneous					p5
1	PS	TOCILIZUMAB.	Intravenous bolus	600	MG		1X	p1
1	PS	HUMIRA	Subcutaneous	40	MG	SOLUTION FOR INJECTION IN PRE-FILLED PEN	QOW	p5
1	PS	TOCILIZUMAB.	Unknown					p1
1	PS	TOCILIZUMAB.	Intravenous (not otherwise specified)	680	MG		QD	p1
1	PS	TOCILIZUMAB.	Intravenous (not otherwise specified)	8	MG/KG			p1
1	PS	HUMIRA	Subcutaneous	40	MG	SOLUTION FOR INJECTION IN PRE-FILLED PEN	QOW	p5
1	PS	RoActemra	Intravenous (not otherwise specified)	600	MG			p1
1	PS	RoActemra	Intravenous (not otherwise specified)	600	MG			p1
1	PS	HUMIRA	Subcutaneous	40	MG	SOLUTION FOR INJECTION IN PRE-FILLED SYRINGE	QOW	p5
1	PS	HUMIRA	Subcutaneous	40	MG	Solution for injection in pre-filled pen	QOW	p5
1	PS	HUMIRA	Subcutaneous	40	MG	SOLUTION FOR INJECTION IN PRE-FILLED PEN		p5
1	PS	TOCILIZUMAB.	Unknown					p1
1	PS	TOCILIZUMAB.	Unknown					p1
1	PS	TOCILIZUMAB.	Unknown					p1
1	PS	TOCILIZUMAB.	Unknown					p1
1	PS	TOCILIZUMAB.	Unknown					p1
1	PS	TOCILIZUMAB.	Unknown					p1
1	PS	TOCILIZUMAB.	Unknown					p1
1	PS	TOCILIZUMAB.	Unknown					p1
1	PS	TOCILIZUMAB.	Unknown					p1
1	PS	TOCILIZUMAB.	Unknown					p1
1	PS	TOCILIZUMAB.	Unknown					p1
1	PS	TOCILIZUMAB.	Unknown					p1
1	PS	TOCILIZUMAB.	Unknown					p1
1	PS	TOCILIZUMAB.	Unknown					p1
1	PS	TOCILIZUMAB.	Unknown					p1
1	PS	TOCILIZUMAB.	Unknown					p1
1	PS	TOCILIZUMAB.	Unknown					p1
1	PS	TOCILIZUMAB.	Unknown					p1
1	PS	TOCILIZUMAB.	Unknown					p1
1	PS	TOCILIZUMAB.	Unknown					p1
1	PS	TOCILIZUMAB.	Unknown					p1
1	PS	TOCILIZUMAB.	Unknown					p1
1	PS	TOCILIZUMAB.	Unknown					p1
1	PS	TOCILIZUMAB.	Unknown					p1
1	PS	TOCILIZUMAB.	Unknown					p1
1	PS	TOCILIZUMAB.	Unknown					p1
1	PS	TOCILIZUMAB.	Unknown					p1
1	PS	TOCILIZUMAB.	Unknown					p1
1	PS	TOCILIZUMAB.	Unknown					p1
1	PS	TOCILIZUMAB.	Unknown					p1
1	PS	TOCILIZUMAB.	Unknown					p1
1	PS	TOCILIZUMAB.	Unknown					p1
1	PS	TOCILIZUMAB.	Unknown					p1
1	PS	TOCILIZUMAB.	Unknown					p1
1	PS	TOCILIZUMAB.	Unknown					p1
1	PS	TOCILIZUMAB.	Unknown					p1
1	PS	TOCILIZUMAB.	Unknown					p1
1	PS	TOCILIZUMAB.	Unknown					p1
1	PS	RoActemra	Intravenous (not otherwise specified)	800	MG		QD	p1
1	PS	TOCILIZUMAB	Intravenous (not otherwise specified)	8	MG/KG			p1
1	PS	HUMIRA	Subcutaneous	40	MG	SOLUTION FOR INJECTION IN PRE-FILLED PEN	/wk	p5
1	PS	HUMIRA	Subcutaneous	40	MG	SOLUTION FOR INJECTION IN PRE-FILLED PEN	QOW	p5
1	PS	HUMIRA	Subcutaneous	40	MG	SOLUTION FOR INJECTION IN PRE-FILLED PEN	QOW	p5
1	PS	HUMIRA	Subcutaneous			SOLUTION FOR INJECTION IN PRE-FILLED PEN		p5
1	PS	HUMIRA	Subcutaneous			SOLUTION FOR INJECTION IN PRE-FILLED PEN		p5
1	PS	TOCILIZUMAB.	Unknown	800	MG			p1
1	PS	TOCILIZUMAB.	Unknown					p1
1	PS	ACTEMRA	Intravenous (not otherwise specified)	400	MG			p1
1	PS	TOCILIZUMAB.	Unknown	80	MG			p1
1	PS	ACTEMRA	Intravenous (not otherwise specified)	400	MG			p1
1	PS	ACTEMRA	Intravenous drip	730	MG		1X	p1
1	PS	RoActemra	Intravenous (not otherwise specified)	160	MG		1X	p1
1	PS	HUMIRA	Subcutaneous	40	MG	SOLUTION FOR INJECTION IN PRE-FILLED PEN	QOW	p5
1	PS	HUMIRA	Subcutaneous	40	MG	SOLUTION FOR INJECTION IN PRE-FILLED PEN	QOW	p5
1	PS	RoActemra	Intravenous (not otherwise specified)	600	MG		QD	p1
1	PS	HUMIRA	Subcutaneous	40	MG	SOLUTION FOR INJECTION IN PRE-FILLED PEN	QOW	p5
1	PS	TOCILIZUMAB.	Intravenous (not otherwise specified)					p1
1	PS	TOCILIZUMAB.	Subcutaneous	400	MG		QD	p1
1	PS	TOCILIZUMAB.	Intravenous bolus	400	MG		1X	p1
1	PS	HUMIRA	Subcutaneous			SOLUTION FOR INJECTION IN PRE-FILLED PEN		p5
1	PS	HUMIRA	Subcutaneous			Solution for injection in pre-filled pen		p5
1	PS	HUMIRA	Subcutaneous	40	MG	SOLUTION FOR INJECTION IN PRE-FILLED PEN	/wk	p5
1	PS	HUMIRA	Subcutaneous	40	MG	SOLUTION FOR INJECTION IN PRE-FILLED PEN	/wk	p5
1	PS	HUMIRA	Subcutaneous	40	MG	SOLUTION FOR INJECTION IN PRE-FILLED PEN	QOW	p5
1	PS	TOCILIZUMAB.	Unknown					p1
1	PS	HUMIRA	Subcutaneous	40	MG	SOLUTION FOR INJECTION IN PRE-FILLED PEN	QOW	p5
1	PS	HUMIRA	Subcutaneous			SOLUTION FOR INJECTION IN PRE-FILLED PEN	QOW	p5
1	PS	HUMIRA	Subcutaneous			Solution for injection in pre-filled pen		p5
1	PS	ACTEMRA	Subcutaneous	324	MG			p1
1	PS	HUMIRA	Subcutaneous	40	MG	SOLUTION FOR INJECTION IN PRE-FILLED PEN	QOW	p5
1	PS	TOCILIZUMAB.	Unknown	400	MG			p1
1	PS	HUMIRA	Subcutaneous	40	MG	SOLUTION FOR INJECTION IN PRE-FILLED PEN	/wk	p5
1	PS	HUMIRA	Subcutaneous	40	MG	SOLUTION FOR INJECTION IN PRE-FILLED PEN	QOW	p5
1	PS	HUMIRA	Subcutaneous	40	MG	SOLUTION FOR INJECTION IN PRE-FILLED PEN	/wk	p5
1	PS	TOCILIZUMAB.	Intravenous (not otherwise specified)	800	MG			p1
1	PS	HUMIRA	Subcutaneous	40	MG	SOLUTION FOR INJECTION IN PRE-FILLED PEN	QOW	p5
1	PS	TOCILIZUMAB.	Intravenous (not otherwise specified)	800	MG		1X	p1
1	PS	ACTEMRA	Intravenous (not otherwise specified)	800	MG			p1
1	PS	HUMIRA	Subcutaneous			Solution for injection in pre-filled pen	QOW	p5
1	PS	HUMIRA	Subcutaneous	40	MG	SOLUTION FOR INJECTION IN PRE-FILLED PEN	QOW	p5
1	PS	HUMIRA	Subcutaneous			SOLUTION FOR INJECTION		p5
1	PS	ACTEMRA	Unknown	600	MG			p1
1	PS	TOCILIZUMAB.	Intravenous (not otherwise specified)	8	MG/KG			p1
1	PS	HUMIRA	Subcutaneous	40	MG	Solution for injection in pre-filled pen	QOW	p5
1	PS	TOCILIZUMAB.						p1
1	PS	TOCILIZUMAB.	Intravenous bolus	800	MG		1X	p1
1	PS	HUMIRA	Subcutaneous	40	MG	SOLUTION FOR INJECTION IN PRE-FILLED PEN	QOW	p5
1	PS	HUMIRA	Subcutaneous			SOLUTION FOR INJECTION IN PRE-FILLED PEN		p5
1	PS	TOCILIZUMAB.	Intravenous (not otherwise specified)	8	MG/KG			p1
1	PS	ACTEMRA	Intravenous bolus	800	MG			p1
1	PS	RoActemra	Intravenous (not otherwise specified)	800	MG		1X	p1
1	PS	HUMIRA	Subcutaneous			SOLUTION FOR INJECTION IN PRE-FILLED PEN		p5
1	PS	HUMIRA	Subcutaneous	40	MG	Solution for injection in pre-filled pen	QOW	p5
1	PS	TOCILIZUMAB.						p1
1	PS	HUMIRA	Subcutaneous	40	MG	SOLUTION FOR INJECTION IN PRE-FILLED PEN	QOW	p5
1	PS	HUMIRA	Subcutaneous			SOLUTION FOR INJECTION IN PRE-FILLED PEN		p5
1	PS	HUMIRA	Subcutaneous	40	MG	Solution for injection in pre-filled pen		p5
1	PS	ACTEMRA	Intravenous (not otherwise specified)	600	MG			p1
1	PS	ACTEMRA	Intravenous (not otherwise specified)	800	MG	Infusion, Solution		p1
1	PS	ACTEMRA	Unknown	600	MG			p1
1	PS	TOCILIZUMAB.	Intravenous (not otherwise specified)	8	MG/KG			p1
1	PS	TOCILIZUMAB	Intravenous (not otherwise specified)	800	MG	Infusion, Solution		p1
1	PS	HUMIRA	Subcutaneous	40	MG	SOLUTION FOR INJECTION IN PRE-FILLED PEN	QOW	p5
1	PS	TOCILIZUMAB.	Intravenous bolus	800	MG		1X	p1
1	PS	TOCILIZUMAB.	Unknown					p1
1	PS	HUMIRA	Subcutaneous			SOLUTION FOR INJECTION IN PRE-FILLED PEN		p5
1	PS	ACTEMRA	Intravenous (not otherwise specified)	350	MG	Infusion, Solution		p1
1	PS	HUMIRA	Subcutaneous			SOLUTION FOR INJECTION IN PRE-FILLED PEN		p5
1	PS	TOCILIZUMAB.	Intravenous (not otherwise specified)	400	MG/ML		1X	p1
1	PS	TOCILIZUMAB.	Unknown					p1
1	PS	TOCILIZUMAB	Intravenous (not otherwise specified)	6	MG/KG			p1
1	PS	TOCILIZUMAB	Intravenous (not otherwise specified)	8	MG/KG	Infusion, Solution	Q12H	p1
1	PS	HUMIRA	Subcutaneous	40	MG	Solution for injection in pre-filled pen	QOW	p5
1	PS	HUMIRA	Subcutaneous	40	MG	SOLUTION FOR INJECTION IN PRE-FILLED PEN	QOW	p5
1	PS	HUMIRA	Subcutaneous			SOLUTION FOR INJECTION IN PRE-FILLED PEN		p5
1	PS	HUMIRA	Subcutaneous	40	MG	Solution for injection in pre-filled pen		p5
1	PS	ACTEMRA	Intravenous (not otherwise specified)	800	MG	Infusion, Solution		p1
2	PS	TOCILIZUMAB	Unknown					p1
1	PS	ACTEMRA	Intravenous (not otherwise specified)	800	MG		1X	p1
1	PS	HUMIRA	Subcutaneous			Solution for injection in pre-filled pen		p5
1	PS	TOCILIZUMAB	Intravenous (not otherwise specified)	160	MG		1X	p1
1	PS	HUMIRA	Subcutaneous			Solution for injection in pre-filled pen		p5
1	PS	HUMIRA	Subcutaneous			Solution for injection in pre-filled pen		p5
1	PS	TOCILIZUMAB	Unknown					p1
1	PS	HUMIRA	Subcutaneous			Solution for injection in pre-filled pen		p5
1	PS	TOCILIZUMAB	Intravenous (not otherwise specified)	800	MG		1X	p1
1	PS	TOCILIZUMAB	Intravenous (not otherwise specified)	800	MG		1X	p1
1	PS	TOCILIZUMAB	Intravenous (not otherwise specified)	740	MG		1X	p1
1	PS	TOCILIZUMAB	Intravenous (not otherwise specified)	680	MG		1X	p1
1	PS	TOCILIZUMAB	Intravenous (not otherwise specified)	800	MG		1X	p1
1	PS	TOCILIZUMAB		640	MG		1X	p1
1	PS	TOCILIZUMAB	Intravenous (not otherwise specified)					p1
1	PS	HUMIRA	Subcutaneous			Solution for injection in pre-filled pen		p5
1	PS	TOCILIZUMAB	Unknown					p1
1	PS	HUMIRA	Subcutaneous			Solution for injection in pre-filled pen		p5
1	PS	HUMIRA	Subcutaneous	40	MG	Solution for injection		p5
1	PS	HUMIRA	Subcutaneous			Solution for injection in pre-filled pen		p5
1	PS	HUMIRA	Subcutaneous			Solution for injection in pre-filled pen		p5
1	PS	HUMIRA	Subcutaneous			Solution for injection in pre-filled syringe		p5
1	PS	HUMIRA	Subcutaneous			Solution for injection		p5
1	PS	HUMIRA	Subcutaneous	40	MG	Solution for injection in pre-filled pen		p5
1	PS	HUMIRA	Subcutaneous			Solution for injection		p5
1	PS	HUMIRA	Subcutaneous			Solution for injection in pre-filled pen		p5
1	PS	TOCILIZUMAB	Intravenous (not otherwise specified)	600	MG	Infusion, Solution	1X	p1
1	PS	HUMIRA	Subcutaneous			Solution for injection in pre-filled pen		p5
1	PS	TOCILIZUMAB	Other	800	MG		1X	p1
1	PS	TOCILIZUMAB	Other	800	MG		1X	p1
1	PS	TOCILIZUMAB	Intravenous (not otherwise specified)	720	MG		1X	p1
1	PS	TOCILIZUMAB	Intravenous (not otherwise specified)	740	MG		1X	p1
1	PS	TOCILIZUMAB	Unknown					p1
1	PS	ACTEMRA	Intravenous (not otherwise specified)			Infusion, Solution		p1
1	PS	HUMIRA	Subcutaneous			Solution for injection in pre-filled pen		p5
1	PS	HUMIRA	Subcutaneous			Solution for injection in pre-filled pen		p5
1	PS	HUMIRA	Subcutaneous			Solution for injection in pre-filled pen		p5
1	PS	INFLECTRA	Intravenous (not otherwise specified)	400	MG	Powder for injection		p4
1	PS	TOCILIZUMAB.	Intravenous (not otherwise specified)	500	MG			p1
1	PS	TOCILIZUMAB.	Intravenous (not otherwise specified)	100	ML		1X	p1

## Sheet: Onset_time
DRUG_SEQ	d_cod	event_dt	START_DT
1	p5	201909	2018
1	p2	20200324	20200321
1	p2	20200327	20200324
1	p2	20200330	20200324
1	p2	20200328	20200327
1	p2	20200327	20200327
1	p2	20200402	20200328
1	p2	20200402	20200331
1	p2	20200404	20200401
1	p2	20200322	20200321
1	p2	20200327	20200325
1	p2	20200403	20200331
1	p2	20200406	20200331
1	p2	20200402	20200327
1	p2	20200410	20200404
1	p2	20200412	20200408
1	p1	20200407	20200402
1	p2	20200501	20200406
1	p2	20200423	20200421
1	p2	20200415	20200409
1	p2	20200426	20200421
1	p2	20200410	20200406
1	p2	20200411	20200407
1	p2	20200427	20200423
1	p2	20200426	20200421
1	p2	20200503	20200410
1	p2	20200403	20200326
1	p2	20200421	20200417
1	p2	20200405	20200404
1	p1	20200424	20200424
1	p2	20200510	20200506
1	p2	20200409	20200403
1	p2	20200409	20200406
1	p2	20200403	20200402
1	p2	20200416	20200410
1	p2	20200511	20200414
1	p2	20200402	20200330
1	p2	20200422	20200416
1	p2	20200403	20200401
1	p2	20200428	20200423
1	p2	20200323	20200320
1	p2	20200417	20200413
1	p2	20200501	20200423
1	p2	20200412	20200409
1	p2	20200422	20200420
1	p2	20200420	20200415
1	p2	20200330	20200329
1	p2	20200417	20200329
1	p2	20200416	20200413
1	p2	20200404	20200328
1	p2	20200403	20200402
1	p2	20200423	20200421
1	p2	20200420	20200417
1	p2	20200414	20200330
1	p2	20200413	20200410
1	p2	20200423	20200419
1	p2	20200419	20200416
1	p2	20200406	20200401
1	p2	20200404	20200403
1	p1	20200319	20200318
1	p2	20200420	20200415
1	p2	20200505	20200422
1	p1	20200405	20200403
1	p2	20200508	20200501
1	p2	20200514	20200512
1	p1	20200404	20200403
1	p1	20200421	20200419
3	p1	20200329	20200321
1	p2	20200410	20200407
1	p2	20200407	20200406
1	p1	20200609
1	p1	20200317	20200317
1	p1	20200320	20200319
1	p1	20200318	20200318
1	p2	20200418	20200412
1	p2	20200420	20200417
1	p1	20200320	20200320
1	p1	20200319	20200319
1	p2	20200419	20200417
1	p1	20200417	20200417
1	p1	20200418	20200417
1	p1	20200430	20200413
1	p1	20200330	20200330
1	p1	20200416	20200415
1	p1		20200624
1	p1	20200602	20200528
1	p1		20200517
1	p5	2012	2010
1	p1		20200601
1	p1	20200720	20200715
1	p2	20200401	20200328
1	p5	2018	2015
1	p1	20200406	20200403
1	p2	20200701	20200626
1	p2	20200617	20200614
1	p2	20200626	20200617
1	p2	20200628	20200625
1	p1	20200725	20200725
1	p2	20200628	20200625
1	p2	20200627	20200620
1	p2	20200529	20200529
1	p1	20200426	20200426
1	p1	20200717	20200717
1	p1	20200418	20200418
1	p1	20200416	20200416
1	p1		20200721
1	p2	20200618	20200616
1	p4	20200221	20200221
1	p1	20200820
1	p1	20200501
1	p1	20200403	20200331
1	p1	20200814	20200814
1	p2	202004	20200404
1	p2	20200417	20200413
1	p1	20200919	20200918
1	p2	20201002	20200929
1	p1	20200918	20200916
1	p1	20200713	20200710
1	p2	20201010	20201008
1	p2	20201020	20201010
1	p2	20200405	20200404
1	p1	20200717	20200717
1	p1	20200416	20200416
1	p1	20200426	20200426
1	p1	20200721	20200721
1	p1	20200419	20200418
1	p1	20201119	20201118
1	p2	20201001	20200928
1	p2	20200929	20200928
1	p1	20200824	20200819
1	p5	20201208	20200915
1	p2	20200417	20200413
1	p1	20201121	20201120
1	p5	20201114	201908
1	p5	2019	2019
1	p1	20201029	20201028
1	p5	2020	20201022
1	p1	20210214	20210212
1	p5	2013	2013
1	p1	20210204	202011
1	p1	20210113	20210113
1	p1	20210213	20210202
1	p1	20210224	20210224
1	p1	20210302	20210224
1	p1	20210226	20210216
1	p5	202007	20130919
1	p1	20210411
1	p5	202011	2019
1	p1	20210301	20210301
1	p5	202104	202101
1	p1	20210315	20210312
1	p1	20210313	20210312
1	p5	202012	202011
1	p5	202007	201912
1	p1	20210325	20210322
1	p5	202103	2017
1	p5	2011	2011
1	p5	2013	2013
1	p1	20210501	20210429
1	p1	20201002	20201002
1	p1	20210419	20210415
1	p5	202106	2019
1	p5	2016
1	p1		20210325
1	p5	20210312	2018
1	p1	20210411	20210331
1	p5	202107	201410
1	p5	202105	201807
1	p5	2021	2018
1	p5	2013	2006
1	p5	202103	201504
1	p1	20210508	20210507
1	p5	201906	2016
1	p5	2013	2011
1	p5	2019	2019
1	p5	2013	2010
1	p1	20210812
1	p5	2015	2012
1	p1	20210816
1	p5	2014	2006
1	p5	202107	2016
1	p1		20210810
1	p1	20210824	20210824
1	p5	202102	2020
1	p1	20210824	20210824
1	p1	20210625	20210621
1	p1	20210901	20210827
1	p5	202008	202001
1	p1		20210810
1	p5	20210728	20210728
1	p1	20210911	20210906
1	p1	20210910	20210825
1	p5	202103	2017
1	p1	20200518	20200402
1	p1	20200911	20200910
1	p4	20190123	20190123
1	p5	20180101	20161117
1	p5	20210301	20170608
1	p5	20200801	20200526
1	p5	20170101	2013
1	p5	20210101	20210312
1	p5	20210101	20210520
1	p5	20170101	2013
1	p1	20210518	20210518
1	p1	20210603	20210603
1	p1		20210827
1	p1	20210526	20210526
1	p1	20200415	20200401
1	p5	20210101	20210801
1	p1	20210924	20210924
1	p1	20211003	20210924
1	p1	20211005	20210920
1	p5
1	p1	20210828	20210826
1	p1	20210826	20210825
1	p1	20210709	20210707
1	p1	20210924	20210921
1	p1	20210920	20210919
1	p1	20210731	20210727
1	p5	20210401
1	p5	20211001	20140615
1	p5	20210101	20210422
1	p5		201903
1	p5	20210101	202012
1	p5	20210901	2011
1	p1	20210523	20210520
1	p1	20210920	20210919
1	p1	20210828	20210826
1	p1	20210709	20210707
1	p1	20210709	20210707
1	p1	20210709	20210708
1	p1	20210709	20210708

## Sheet: Outcome
d_cod	OUTC_COD
p2	DE
p2	HO
p2	LT
p1	OT
p2	DE
p2	DE
p1	HO
p2	DE
p2	LT
p2	OT
p1	OT
p2	OT
p1	OT
p1	DE
p2	DE
p2	HO
p1	HO
p1	OT
p2	HO
p1	HO
p1	OT
p1	OT
p1	DE
p1	HO
p1	OT
p2	OT
p1	HO
p1	HO
p1	OT
p1	DE
p1	DE
p1	HO
p1	OT
p1	DE
p1	OT
p1	DE
p1	OT
p1	DE
p1	OT
p1	OT
p1	DE
p1	DE
p1	OT
p1	OT
p2	HO
p2	DE
p2	LT
p2	OT
p2	OT
p2	OT
p1	OT
p2	OT
p2	OT
p2	OT
p1	OT
p1	OT
p1	OT
p1	OT
p1	OT
p2	OT
p1	DS
p1	DE
p1	OT
p1	OT
p2	OT
p1	OT
p1	DE
p2	LT
p2	HO
p2	OT
p2	OT
p2	HO
p2	DE
p2	OT
p2	HO
p2	OT
p2	OT
p2	LT
p2	OT
p2	HO
p2	OT
p2	LT
p2	DE
p2	HO
p2	HO
p2	HO
p2	LT
p2	DE
p2	HO
p1	OT
p2	HO
p2	OT
p2	HO
p2	LT
p2	DE
p2	LT
p2	OT
p2	CA
p2	HO
p2	LT
p2	OT
p2	DE
p2	DE
p2	HO
p2	OT
p2	HO
p2	OT
p2	OT
p2	LT
p2	DE
p2	HO
p2	DE
p2	LT
p2	LT
p2	OT
p2	DE
p2	HO
p2	DE
p2	LT
p2	HO
p2	OT
p2	DE
p2	OT
p2	LT
p2	HO
p2	LT
p2	OT
p2	DS
p2	HO
p2	HO
p2	HO
p2	LT
p2	DE
p2	OT
p2	LT
p2	DE
p2	HO
p2	OT
p2	LT
p2	HO
p2	DE
p2	HO
p2	LT
p2	DE
p2	LT
p2	OT
p2	OT
p2	OT
p2	LT
p2	DE
p2	HO
p2	OT
p2	OT
p2	LT
p2	DE
p2	HO
p2	OT
p2	LT
p2	LT
p2	DE
p2	HO
p2	OT
p2	HO
p2	OT
p2	DE
p2	OT
p2	OT
p2	HO
p2	OT
p2	DE
p2	DE
p2	HO
p2	OT
p2	HO
p2	LT
p2	OT
p2	DE
p2	OT
p2	DE
p2	OT
p1	OT
p1	DE
p2	DE
p2	LT
p1	OT
p2	OT
p1	OT
p1	OT
p1	OT
p2	OT
p1	OT
p1	DE
p2	OT
p1	OT
p1	OT
p2	HO
p2	OT
p2	LT
p1	OT
p1	OT
p1	OT
p1	OT
p1	OT
p1	LT
p1	OT
p1	OT
p1	OT
p1	OT
p1	OT
p2	OT
p2	OT
p1	OT
p1	OT
p2	HO
p2	OT
p1	HO
p1	OT
p1	DE
p2	LT
p2	HO
p2	OT
p1	DE
p1	LT
p1	HO
p1	OT
p1	OT
p5	HO
p5	OT
p2	OT
p1	OT
p1	OT
p5	OT
p5	HO
p1	OT
p1	HO
p1	OT
p1	OT
p5	HO
p1	OT
p5	OT
p1	OT
p1	DE
p1	HO
p1	HO
p1	HO
p1	OT
p1	OT
p1	OT
p1	HO
p5	OT
p5	HO
p5	OT
p5	HO
p5	OT
p4	OT
p5	HO
p5	OT
p5	HO
p5	OT
p5	OT
p5	OT
p5	DS
p1	OT
p1	DE
p1	OT
p1	HO
p5	HO
p5	OT
p5	DE
p1	LT
p1	OT
p5	OT
p1	OT
p1	OT
p1	OT
p5	HO
p1	OT
p1	OT
p5	OT
p5	OT
p1	OT
p1	OT
p1	OT
p1	OT
p1	OT
p1	OT
p1	OT
p1	OT
p1	OT
p1	OT
p1	OT
p1	OT
p1	OT
p1	OT
p1	OT
p1	OT
p1	OT
p1	OT
p1	OT
p1	OT
p1	OT
p1	OT
p1	OT
p1	OT
p1	OT
p1	OT
p1	OT
p1	OT
p1	OT
p1	OT
p1	OT
p1	OT
p1	OT
p1	OT
p1	OT
p1	OT
p1	OT
p1	OT
p1	HO
p5	HO
p5	OT
p5	HO
p5	OT
p5	HO
p5	OT
p5	HO
p1	HO
p1	OT
p1	OT
p1	OT
p1	OT
p1	OT
p5	OT
p5	OT
p1	OT
p5	OT
p1	DE
p1	OT
p1	DE
p1	HO
p1	LT
p5	OT
p5	HO
p5	OT
p5	OT
p5	HO
p1	OT
p5	HO
p5	HO
p1	OT
p5	OT
p5	HO
p1	OT
p5	HO
p5	OT
p5	HO
p5	OT
p5	OT
p5	HO
p5	HO
p5	OT
p1	RI
p1	HO
p5	HO
p5	OT
p5	HO
p1	OT
p1	OT
p1	HO
p1	OT
p5	OT
p5	HO
p1	OT
p1	OT
p1	HO
p5	OT
p1	DE
p1	OT
p5	HO
p5	OT
p5	OT
p1	OT
p1	OT
p5	OT
p1	RI
p1	OT
p5	OT
p5	OT
p1	DE
p1	OT
p5	OT
p5	OT
p4	DS
p4	OT
p1	OT
p1	DE
p5	HO
p1	OT
p5	OT
p5	OT
p1	DE
p1	OT
p5	OT
p5	HO
p5	OT
p5	OT
p5	OT
p5	OT
p1	OT
p1	HO
p1	OT
p1	DE
p1	OT
p1	DE
p1	OT
p1	DE
p1	HO
p1	OT
p1	DE
p5	OT
p5	OT
p5	HO
p1	LT
p1	HO
p1	DE
p1	HO
p1	HO
p1	LT
p5	OT
p1	DE
p5	OT
p5	OT
p1	OT
p5	HO
p1	OT
p5	OT
p1	DE
p1	HO
p5	HO
p5	OT
p5	HO
p5	OT
p5	OT
p5	OT
p5	CA
p5	HO
p5	HO
p5	OT
p1	OT
p5	HO
p1	OT
p1	OT
p5	OT
p5	OT
p5	OT
